# Supplementary material for: Developing and Evaluating the Greenness of a Reliable, All-in-One Thin-Film Microextraction Protocol for Determining Fentanyl, Methadone, and Zolpidem in Plasma, Urine, and Oral Fluid
Source: Molecules. 2024 Jan 9;29(2):335. doi: 10.3390/molecules29020335 (PMC10818652; doi:10.3390/molecules29020335)
Supplement: Supplementary file 1 [file molecules-29-00335-s001.zip]

Archive with 1 entries (1 files):
- molecules-2763312-supplementary.pdf
